# Supplementary material for: CK2 derived from brain microvascular endothelial cells induces astrocyte inflammatory response in Escherichia coli-induced meningitis
Source: PLoS Pathog. 2025 Sep 10;21(9):e1013464. doi: 10.1371/journal.ppat.1013464 (PMC12422478; doi:10.1371/journal.ppat.1013464)
Supplement: S2 Table — (XLSX) [file ppat.1013464.s007.xlsx]

## Sheet: 1
CK2 derived from brain microvascular endothelial cells induces astrocyte inflammatory response in Escherichia coli-induced meningitis
secreted proteins of DEPs
Uniprot ID	Gene name	Fold change (infection/control)	T-test Pvalue
P08133	ANXA6	12.3132	0.00688456
O00193	SMAP	8.73085	0.0066851
P02795	MT2A	5.47547	0.00165273
O95197	RTN3	5.27521	0.00366149
Q14764	MVP	3.8531	0.000191304
P09525	ANXA4	3.78795	0.027203
O15355	PPM1G	3.56369	0.00107974
Q7L576	CYFIP1	3.48481	0.0495156
O43847	NRDC	3.44992	0.00048726
P08758	ANXA5	3.30926	0.0141417
Q969H8	MYDGF	3.10152	0.00512052
P11233	RALA	2.94746	0.00159682
P07355	ANXA2	2.91678	0.000376805
P09429	HMGB1	2.91124	0.00134322
Q9NQC3	RTN4	2.79911	0.0067535
P67870	CSNK2B	2.71307	0.00591962
P06748	NPM1	2.39306	0.0191433
P13987	CD59	2.36433	0.00469116
Q9NZN3	EHD2	2.3407	0.00106785
O75368	SH3BGRL	2.34049	0.0184455
P61224	RAP1B	2.31533	0.021682
P05556	ITGB1	2.291	0.0450808
P63313	TMSB10	2.27235	0.0102886
P62330	ARF6	2.24228	0.00961742
P04083	ANXA1	2.19231	0.0104419
P21741	MDK	2.10626	0.0163534
P68400	CSNK2A1	2.06116	0.0051534
Q06203	PPAT	2.05471	0.000235246
P62328	TMSB4X	2.05253	0.00185465
P25325	MPST	2.04462	0.0068622
Q15185	PTGES3	2.03448	0.00691625
P55268	LAMB2	0.0672817	0.00819908
O15230	LAMA5	0.0800565	0.0123127
O43405	COCH	0.126632	0.00186619
P52803	EFNA5	0.23113	0.00550847
Q92764	KRT35	0.233153	0.0120557
P11047	LAMC1	0.274855	0.0392489
P14868	DARS	0.277536	0.0281299
P39060	COL18A1	0.286735	0.00149932
Q9UBP4	DKK3	0.331379	0.00436396
P24592	IGFBP6	0.332834	0.00552443
O00468	AGRN	0.354891	0.00264956
P17936	IGFBP3	0.378078	0.0102754
O00522	KRT1	0.389046	0.0367712
P41271	NBL1	0.391258	0.0199037
P10909	CLUs	0.398466	0.00173325
P13645	KRT10	0.399716	0.0358242
P35908	KRT2/K22E	0.413275	0.036477
P19021	PAM	0.417266	0.00239592
P63244	RACK1	0.423679	8.57203e-05
Q9Y4K0	LOXL2	0.432836	0.000584534
O60361	NME2P1	0.435173	0.0275884
P07814	EPRS	0.435676	0.0084927
Q15582	TGFBI	0.447025	0.00212865
P04406	GAPD	0.448118	0.000242891
P12268	IMPDH2	0.466959	0.00392564
Q96I99	SUCLG2	0.476142	0.0213642
P14868	DARS	0.48477	0.000281574
Q9Y230	RUVBL2	0.487112	9.95648e-05
Q9UK22	FBXO2	0.489565	0.00219612
Q8NBJ4	GOLPH2	0.493843	0.000627992
