# Supplementary material for: CK2 derived from brain microvascular endothelial cells induces astrocyte inflammatory response in Escherichia coli-induced meningitis
Source: PLoS Pathog. 2025 Sep 10;21(9):e1013464. doi: 10.1371/journal.ppat.1013464 (PMC12422478; doi:10.1371/journal.ppat.1013464)
Supplement: S3 Table — (XLSX) [file ppat.1013464.s008.xlsx]

## Sheet: Sheet1
CK2 derived from brain microvascular endothelial cells induces astrocyte inflammatory response in Escherichia coli-induced meningitis
KEGG analysis of secreted proteins in DEPs(top 10 pathways)
Term	Count	ratio(%)	PValue	Genes
ECM-receptor interaction	5	9.43396	0.000278324	ITGB1, LAMA5, LAMB2, LAMC1, AGRN
Focal adhesion	5	9.43396	0.00586673	RAP1B, ITGB1, LAMA5, LAMB2, LAMC1
PI3K-Akt signaling pathway	5	9.43396	0.0402639	ITGB1, LAMA5, LAMB2, LAMC1, EFNA5
Rap1 signaling pathway	4	7.54717	0.0404951	RAP1B, ITGB1, RALA, EFNA5
Adherens junction	3	5.66038	0.0442783	RAP1B, CSNK2A1, CSNK2B
Ras signaling pathway	4	7.54717	0.0538938	RAP1B, RALA, EFNA5, ARF6
Salmonella infection	4	7.54717	0.0613073	CYFIP1, RALA, ANXA2, ARF6
Pathogenic Escherichia coli infection	3	5.66038	0.166703	ITGB1, CYFIP1, ARF6
NF-kappa B signaling pathway	2	3.77358	0.318216	CSNK2A1, CSNK2B
Leukocyte transendothelial migration	2	3.77358	0.345207	RAP1B, ITGB1
