# Supplementary material for: CK2 derived from brain microvascular endothelial cells induces astrocyte inflammatory response in Escherichia coli-induced meningitis
Source: PLoS Pathog. 2025 Sep 10;21(9):e1013464. doi: 10.1371/journal.ppat.1013464 (PMC12422478; doi:10.1371/journal.ppat.1013464)
Supplement: S4 Table — (XLSX) [file ppat.1013464.s009.xlsx]

## Sheet: Sheet1
CK2 derived from brain microvascular endothelial cells induces astrocyte inflammatory response in Escherichia coli-induced meningitis
LC-MS/MS analysis of the protein composition in the 200kDa SDS-PAGE band from the samples that CK2 immunoprecipitated with U251 cell lysates
Accession	Description	ΣCoverage	Σ# Proteins	Σ# Unique Peptides	Σ# Peptides	Σ# peptide spectrum matches	# AAs	MW [kDa]	calc. pI
P35579	Myosin-9 OS=Homo sapiens OX=9606 GN=MYH9 PE=1 SV=4 - [MYH9_HUMAN]	61.53	11	114	130	490	1960	226.392	5.60498
P35580	Myosin-10 OS=Homo sapiens OX=9606 GN=MYH10 PE=1 SV=3 - [MYH10_HUMAN]	48.53	12	75	90	173	1976	228.858	5.5415
P35908	Keratin, type II cytoskeletal 2 epidermal OS=Homo sapiens OX=9606 GN=KRT2 PE=1 SV=2 - [K22E_HUMAN]	48.2	6	22	32	68	639	65.3932	8.00146
P13645	Keratin, type I cytoskeletal 10 OS=Homo sapiens OX=9606 GN=KRT10 PE=1 SV=6 - [K1C10_HUMAN]	45.03	25	22	25	54	584	58.7917	5.21143
H3BQT1	Golgi apparatus protein 1 (Fragment) OS=Homo sapiens OX=9606 GN=GLG1 PE=1 SV=1 - [H3BQT1_HUMAN]	44.59	1	1	1	1	74	8.35398	6.25244
P35527	Keratin, type I cytoskeletal 9 OS=Homo sapiens OX=9606 GN=KRT9 PE=1 SV=3 - [K1C9_HUMAN]	43.02	2	22	22	54	623	62.0268	5.23682
P81605	Dermcidin OS=Homo sapiens OX=9606 GN=DCD PE=1 SV=2 - [DCD_HUMAN]	42.73	1	5	5	9	110	11.2768	6.53662
P62805	Histone H4 OS=Homo sapiens OX=9606 GN=H4C1 PE=1 SV=2 - [H4_HUMAN]	42.72	3	4	4	5	103	11.3604	11.356
Q9H1I6	Mutant beta-globin (Fragment) OS=Homo sapiens OX=9606 GN=HBB PE=3 SV=1 - [Q9H1I6_HUMAN]	41.94	39	1	1	1	31	3.29169	5.0083
C9J0E4	Cystatin-A OS=Homo sapiens OX=9606 GN=CSTA PE=1 SV=1 - [C9J0E4_HUMAN]	41.27	2	2	2	3	63	7.08178	7.23975
M0R1V7	Ubiquitin-60S ribosomal protein L40 (Fragment) OS=Homo sapiens OX=9606 GN=UBA52 PE=1 SV=1 - [M0R1V7_HUMAN]	39.68	40	2	2	3	63	7.12779	5.36377
P08779	Keratin, type I cytoskeletal 16 OS=Homo sapiens OX=9606 GN=KRT16 PE=1 SV=4 - [K1C16_HUMAN]	38.69	37	8	18	29	473	51.2362	5.04639
P08670	Vimentin OS=Homo sapiens OX=9606 GN=VIM PE=1 SV=4 - [VIME_HUMAN]	37.98	33	17	17	30	466	53.6191	5.12256
H6VRF8	Keratin 1 OS=Homo sapiens OX=9606 GN=KRT1 PE=3 SV=1 - [H6VRF8_HUMAN]	37.11	14	21	28	80	644	66.013	8.11865
B4DRR0	cDNA FLJ53910, highly similar to Keratin, type II cytoskeletal 6A OS=Homo sapiens OX=9606 PE=2 SV=1 - [B4DRR0_HUMAN]	35.7	14	2	22	38	535	57.8032	8.00146
P04259	Keratin, type II cytoskeletal 6B OS=Homo sapiens OX=9606 GN=KRT6B PE=1 SV=5 - [K2C6B_HUMAN]	35.64	8	1	23	44	564	60.0303	8.00146
P13647	Keratin, type II cytoskeletal 5 OS=Homo sapiens OX=9606 GN=KRT5 PE=1 SV=3 - [K2C5_HUMAN]	34.92	13	3	22	39	590	62.34	7.73779
B4E1T1	cDNA FLJ54081, highly similar to Keratin, type II cytoskeletal 5 OS=Homo sapiens OX=9606 PE=2 SV=1 - [B4E1T1_HUMAN]	32.43	11	0	20	35	555	58.8143	5.97314
P02533	Keratin, type I cytoskeletal 14 OS=Homo sapiens OX=9606 GN=KRT14 PE=1 SV=4 - [K1C14_HUMAN]	31.57	35	2	14	27	472	51.5294	5.16064
Q9NZT1	Calmodulin-like protein 5 OS=Homo sapiens OX=9606 GN=CALML5 PE=1 SV=2 - [CALL5_HUMAN]	30.14	2	3	3	3	146	15.8828	4.43701
F6KPG5	Albumin (Fragment) OS=Homo sapiens OX=9606 PE=2 SV=1 - [F6KPG5_HUMAN]	26.15	14	16	16	36	585	66.488	6.03662
A0A1B0GWA9	GTP-binding protein Di-Ras2 (Fragment) OS=Homo sapiens OX=9606 GN=DIRAS2 PE=1 SV=1 - [A0A1B0GWA9_HUMAN]	25.58	3	1	1	1	43	4.70638	6.55127
B2R4M6	Protein S100 OS=Homo sapiens OX=9606 PE=2 SV=1 - [B2R4M6_HUMAN]	24.56	2	2	2	2	114	13.2015	6.12549
P12273	Prolactin-inducible protein OS=Homo sapiens OX=9606 GN=PIP PE=1 SV=1 - [PIP_HUMAN]	22.6	1	4	4	6	146	16.5618	8.04541
A8CDT9	MYO5A variant protein OS=Homo sapiens OX=9606 PE=2 SV=1 - [A8CDT9_HUMAN]	21.5	19	31	37	39	1828	212.124	8.60205
A8K9J7	Histone H2B OS=Homo sapiens OX=9606 PE=2 SV=1 - [A8K9J7_HUMAN]	20.63	22	3	3	3	126	13.9876	10.3159
P31431	Syndecan-4 OS=Homo sapiens OX=9606 GN=SDC4 PE=1 SV=2 - [SDC4_HUMAN]	19.7	5	3	3	3	198	21.628	4.50049
H0YL13	Protein unc-13 homolog C (Fragment) OS=Homo sapiens OX=9606 GN=UNC13C PE=4 SV=8 - [H0YL13_HUMAN]	19.66	4	1	1	3	178	20.2455	6.21436
P16403	Histone H1.2 OS=Homo sapiens OX=9606 GN=H1-2 PE=1 SV=2 - [H12_HUMAN]	19.25	9	3	4	4	213	21.3517	10.9312
P21333	Filamin-A OS=Homo sapiens OX=9606 GN=FLNA PE=1 SV=4 - [FLNA_HUMAN]	19.04	15	38	41	41	2647	280.564	6.06201
Q04695	Keratin, type I cytoskeletal 17 OS=Homo sapiens OX=9606 GN=KRT17 PE=1 SV=2 - [K1C17_HUMAN]	18.98	28	2	9	13	432	48.076	5.021
B4E335	cDNA FLJ52842, highly similar to Actin, cytoplasmic 1 OS=Homo sapiens OX=9606 PE=2 SV=1 - [B4E335_HUMAN]	17.95	53	2	6	7	351	39.2005	5.59229
A4QPB0	IQ motif containing GTPase activating protein 1 OS=Homo sapiens OX=9606 GN=IQGAP1 PE=1 SV=1 - [A4QPB0_HUMAN]	17.86	20	25	25	30	1657	189.162	6.48096
U3PXP0	Alpha globin chain (Fragment) OS=Homo sapiens OX=9606 GN=HBA2 PE=3 SV=1 - [U3PXP0_HUMAN]	17.65	19	1	1	1	51	5.69882	7.51807
P11388	DNA topoisomerase 2-alpha OS=Homo sapiens OX=9606 GN=TOP2A PE=1 SV=3 - [TOP2A_HUMAN]	16.07	3	17	25	29	1531	174.276	8.71924
P16401	Histone H1.5 OS=Homo sapiens OX=9606 GN=H1-5 PE=1 SV=3 - [H15_HUMAN]	15.93	2	2	3	3	226	22.5665	10.9165
Q9UIG0	Tyrosine-protein kinase BAZ1B OS=Homo sapiens OX=9606 GN=BAZ1B PE=1 SV=2 - [BAZ1B_HUMAN]	15.91	1	20	20	21	1483	170.796	8.48486
E9PJ12	Bromodomain and PHD finger-containing protein 3 (Fragment) OS=Homo sapiens OX=9606 GN=BRPF3 PE=1 SV=1 - [E9PJ12_HUMAN]	15.05	8	1	1	1	93	10.8585	9.90576
B3KUD3	cDNA FLJ39583 fis, clone SKMUS2004897, highly similar to ACTIN, ALPHA SKELETAL MUSCLE OS=Homo sapiens OX=9606 PE=2 SV=1 - [B3KUD3_HUMAN]	14.62	37	1	5	6	342	37.7999	5.73193
D6RA73	Stress-70 protein, mitochondrial (Fragment) OS=Homo sapiens OX=9606 GN=HSPA9 PE=1 SV=1 - [D6RA73_HUMAN]	14.52	8	1	1	1	62	6.80549	9.70068
Q15149	Plectin OS=Homo sapiens OX=9606 GN=PLEC PE=1 SV=3 - [PLEC_HUMAN]	14.22	14	61	61	75	4684	531.466	5.96045
Q71UH4	DNA topoisomerase 2 (Fragment) OS=Homo sapiens OX=9606 GN=TOP2B PE=3 SV=1 - [Q71UH4_HUMAN]	13.95	11	15	23	29	1598	180.501	7.94287
Q5ZEZ4	Alpha-actinin 1 (Fragment) OS=Homo sapiens OX=9606 GN=ACTN1 PE=2 SV=1 - [Q5ZEZ4_HUMAN]	13.95	17	1	1	1	86	10.1891	5.69385
B3KUL7	cDNA FLJ40192 fis, clone TESTI2019336 OS=Homo sapiens OX=9606 PE=2 SV=1 - [B3KUL7_HUMAN]	13.74	1	1	1	2	262	30.7763	7.62061
H0YN28	Annexin (Fragment) OS=Homo sapiens OX=9606 GN=ANXA2 PE=1 SV=1 - [H0YN28_HUMAN]	13.67	14	2	2	2	139	16.0821	5.17334
A0A024R5M9	Nuclear mitotic apparatus protein 1, isoform CRA_a OS=Homo sapiens OX=9606 GN=NUMA1 PE=4 SV=1 - [A0A024R5M9_HUMAN]	13.61	16	26	26	29	2101	236.372	5.79541
Q0IIN1	Keratin 77 OS=Homo sapiens OX=9606 GN=KRT77 PE=1 SV=1 - [Q0IIN1_HUMAN]	13.32	5	5	9	15	578	61.7644	5.84619
B4DT61	Syndecan OS=Homo sapiens OX=9606 PE=2 SV=1 - [B4DT61_HUMAN]	12.35	6	1	1	1	81	9.11671	6.03662
F8VV32	Lysozyme OS=Homo sapiens OX=9606 GN=LYZ PE=1 SV=1 - [F8VV32_HUMAN]	11.54	3	1	1	1	104	11.4807	9.0708
A0A0A0MRQ5	Peroxiredoxin-1 OS=Homo sapiens OX=9606 GN=PRDX1 PE=1 SV=1 - [A0A0A0MRQ5_HUMAN]	11.34	6	1	1	1	97	10.6695	8.71924
Q86YZ3	Hornerin OS=Homo sapiens OX=9606 GN=HRNR PE=1 SV=2 - [HORN_HUMAN]	11.26	1	9	9	14	2850	282.228	10.0376
Q6IBG5	MYL6 protein OS=Homo sapiens OX=9606 GN=MYL6 PE=2 SV=1 - [Q6IBG5_HUMAN]	11.21	11	1	1	1	116	12.9614	4.70361
P31151	Protein S100-A7 OS=Homo sapiens OX=9606 GN=S100A7 PE=1 SV=4 - [S10A7_HUMAN]	10.89	1	1	1	1	101	11.4636	6.771
Q13045	Protein flightless-1 homolog OS=Homo sapiens OX=9606 GN=FLII PE=1 SV=2 - [FLII_HUMAN]	10.64	8	8	13	14	1269	144.66	6.04932
J3KS54	Protein flightless-1 homolog OS=Homo sapiens OX=9606 GN=FLII PE=1 SV=1 - [J3KS54_HUMAN]	10.29	6	1	6	7	700	78.0379	6.31592
E7EQT4	Apoptotic chromatin condensation inducer in the nucleus OS=Homo sapiens OX=9606 GN=ACIN1 PE=1 SV=2 - [E7EQT4_HUMAN]	9.68	7	12	12	12	1301	147.275	6.72705
Q92614	Unconventional myosin-XVIIIa OS=Homo sapiens OX=9606 GN=MYO18A PE=1 SV=3 - [MY18A_HUMAN]	9.59	9	18	18	18	2054	232.971	6.30322
Q5ZEY3	Glyceraldehyde-3-phosphate dehydrogenase (Fragment) OS=Homo sapiens OX=9606 GN=GAPD PE=2 SV=1 - [Q5ZEY3_HUMAN]	9.3	4	1	1	1	86	9.19504	9.71533
Q6WCQ1	Myosin phosphatase Rho-interacting protein OS=Homo sapiens OX=9606 GN=MPRIP PE=1 SV=3 - [MPRIP_HUMAN]	9.17	14	8	8	8	1025	116.461	6.21436
Q9ULV0	Unconventional myosin-Vb OS=Homo sapiens OX=9606 GN=MYO5B PE=1 SV=3 - [MYO5B_HUMAN]	9.15	11	10	16	16	1848	213.538	7.1958
F4MHM4	Ubiquitously transcribed tetratricopeptide repeat protein Y-linked transcript variant 226 OS=Homo sapiens OX=9606 GN=UTY PE=2 SV=1 - [F4MHM4_HUMAN]	8.74	5	1	1	1	103	11.2155	5.57959
O75369	Filamin-B OS=Homo sapiens OX=9606 GN=FLNB PE=1 SV=2 - [FLNB_HUMAN]	7.92	6	16	19	19	2602	277.99	5.73193
Q00610	Clathrin heavy chain 1 OS=Homo sapiens OX=9606 GN=CLTC PE=1 SV=5 - [CLH1_HUMAN]	7.4	6	12	12	13	1675	191.493	5.69385
Q9P2E9	Ribosome-binding protein 1 OS=Homo sapiens OX=9606 GN=RRBP1 PE=1 SV=5 - [RRBP1_HUMAN]	7.16	11	10	10	10	1410	152.365	8.60205
Q5VSP4	Putative lipocalin 1-like protein 1 OS=Homo sapiens OX=9606 GN=LCN1P1 PE=5 SV=1 - [LC1L1_HUMAN]	6.79	2	1	1	2	162	17.907	4.99561
Q01469	Fatty acid-binding protein 5 OS=Homo sapiens OX=9606 GN=FABP5 PE=1 SV=3 - [FABP5_HUMAN]	6.67	1	1	1	2	135	15.1546	7.00537
O95425	Supervillin OS=Homo sapiens OX=9606 GN=SVIL PE=1 SV=2 - [SVIL_HUMAN]	6.46	7	13	13	13	2214	247.593	6.97607
P19105	Myosin regulatory light chain 12A OS=Homo sapiens OX=9606 GN=MYL12A PE=1 SV=2 - [ML12A_HUMAN]	6.43	4	1	1	1	171	19.7815	4.80518
A0A024R9Q1	Thrombospondin 1, isoform CRA_a OS=Homo sapiens OX=9606 GN=THBS1 PE=4 SV=1 - [A0A024R9Q1_HUMAN]	6.32	5	7	7	7	1170	129.27	4.94482
H3BQN4	Fructose-bisphosphate aldolase OS=Homo sapiens OX=9606 GN=ALDOA PE=1 SV=1 - [H3BQN4_HUMAN]	6.09	7	2	2	3	361	39.3154	8.39697
A6NHR9	Structural maintenance of chromosomes flexible hinge domain-containing protein 1 OS=Homo sapiens OX=9606 GN=SMCHD1 PE=1 SV=2 - [SMHD1_HUMAN]	5.94	4	10	10	10	2005	226.231	7.29834
H7C0F7	Stereocilin (Fragment) OS=Homo sapiens OX=9606 GN=STRC PE=4 SV=1 - [H7C0F7_HUMAN]	5.88	1	1	1	1	119	13.5449	6.25244
B4DQ49	cDNA FLJ54374, highly similar to Homo sapiens keratin 78 (KRT78), mRNA OS=Homo sapiens OX=9606 PE=2 SV=1 - [B4DQ49_HUMAN]	5.84	2	1	2	2	291	31.4177	5.19873
A0A0A0MS07	Immunoglobulin heavy constant gamma 1 (Fragment) OS=Homo sapiens OX=9606 GN=IGHG1 PE=1 SV=1 - [A0A0A0MS07_HUMAN]	5.76	18	1	1	1	295	31.963	8.03076
A0A075B7B1	Desmuslin, isoform CRA_a OS=Homo sapiens OX=9606 GN=SYNM PE=1 SV=1 - [A0A075B7B1_HUMAN]	5.75	4	7	7	7	1253	140.078	5.07178
Q7RTS7	Keratin, type II cytoskeletal 74 OS=Homo sapiens OX=9606 GN=KRT74 PE=1 SV=2 - [K2C74_HUMAN]	5.67	7	1	4	5	529	57.8296	7.7085
A0A1P7ZIM8	LMO7b OS=Homo sapiens OX=9606 PE=2 SV=1 - [A0A1P7ZIM8_HUMAN]	5.63	16	7	7	7	1297	147.125	6.49365
Q7Z406	Myosin-14 OS=Homo sapiens OX=9606 GN=MYH14 PE=1 SV=2 - [MYH14_HUMAN]	5.36	8	2	10	43	1995	227.732	5.60498
J3KSK6	[F-actin]-monooxygenase MICAL3 (Fragment) OS=Homo sapiens OX=9606 GN=MICAL3 PE=1 SV=1 - [J3KSK6_HUMAN]	5.04	3	2	2	2	496	55.4067	8.68994
Q15465	Sonic hedgehog protein OS=Homo sapiens OX=9606 GN=SHH PE=1 SV=1 - [SHH_HUMAN]	4.98	2	1	1	1	462	49.5764	7.98682
O75643	U5 small nuclear ribonucleoprotein 200 kDa helicase OS=Homo sapiens OX=9606 GN=SNRNP200 PE=1 SV=2 - [U520_HUMAN]	4.82	10	10	10	10	2136	244.353	6.06201
Q8WWQ0	PH-interacting protein OS=Homo sapiens OX=9606 GN=PHIP PE=1 SV=2 - [PHIP_HUMAN]	4.78	4	8	8	8	1821	206.56	8.85107
Q9Y5B9	FACT complex subunit SPT16 OS=Homo sapiens OX=9606 GN=SUPT16H PE=1 SV=1 - [SP16H_HUMAN]	4.68	2	5	5	6	1047	119.838	5.65576
Q6KB66	Keratin, type II cytoskeletal 80 OS=Homo sapiens OX=9606 GN=KRT80 PE=1 SV=2 - [K2C80_HUMAN]	4.65	8	1	2	3	452	50.4938	5.66846
A0A5F9ZH78	Arginase-1 OS=Homo sapiens OX=9606 GN=ARG1 PE=4 SV=1 - [A0A5F9ZH78_HUMAN]	4.64	2	1	1	1	237	25.6446	8.32373
A9UFC0	Caspase 14 OS=Homo sapiens OX=9606 GN=CASP14 PE=2 SV=1 - [A9UFC0_HUMAN]	4.55	2	1	1	2	242	27.6489	5.33838
B4DRV8	cDNA FLJ57574, highly similar to Protein-glutamine gamma-glutamyltransferase E OS=Homo sapiens OX=9606 PE=2 SV=1 - [B4DRV8_HUMAN]	4.41	4	1	1	1	204	21.3869	10.0815
Q86YU5	Conserved nuclear protein NHN1, isoform CRA_d (Fragment) OS=Homo sapiens OX=9606 GN=FLJ00419 PE=2 SV=1 - [Q86YU5_HUMAN]	4.37	5	1	1	1	229	28.0774	10.228
A8K964	cDNA FLJ75071, highly similar to Homo sapiens pinin, desmosome associated protein (PNN), mRNA OS=Homo sapiens OX=9606 PE=2 SV=1 - [A8K964_HUMAN]	4.18	4	3	3	3	717	81.4929	7.37158
O14646	Chromodomain-helicase-DNA-binding protein 1 OS=Homo sapiens OX=9606 GN=CHD1 PE=1 SV=2 - [CHD1_HUMAN]	3.63	3	7	7	7	1710	196.567	7.13721
P25705	ATP synthase subunit alpha, mitochondrial OS=Homo sapiens OX=9606 GN=ATP5F1A PE=1 SV=1 - [ATPA_HUMAN]	3.62	4	2	2	3	553	59.7136	9.12939
Q6PL18	ATPase family AAA domain-containing protein 2 OS=Homo sapiens OX=9606 GN=ATAD2 PE=1 SV=1 - [ATAD2_HUMAN]	3.6	2	4	5	5	1390	158.456	6.31592
Q96N67	Dedicator of cytokinesis protein 7 OS=Homo sapiens OX=9606 GN=DOCK7 PE=1 SV=4 - [DOCK7_HUMAN]	3.55	9	8	8	8	2140	242.407	6.80029
Q15746	Myosin light chain kinase, smooth muscle OS=Homo sapiens OX=9606 GN=MYLK PE=1 SV=4 - [MYLK_HUMAN]	3.55	8	6	6	6	1914	210.583	6.15088
B3KVJ5	cDNA FLJ16648 fis, clone TESTI4035508, highly similar to Structural maintenance of chromosomes 4-like 1 protein OS=Homo sapiens OX=9606 PE=2 SV=1 - [B3KVJ5_HUMAN]	3.51	4	3	3	3	883	101.012	7.07861
B4DDU2	cDNA FLJ60097, highly similar to Tubulin alpha-ubiquitous chain OS=Homo sapiens OX=9606 PE=2 SV=1 - [B4DDU2_HUMAN]	3.36	15	1	1	1	298	33.3994	4.98291
P25311	Zinc-alpha-2-glycoprotein OS=Homo sapiens OX=9606 GN=AZGP1 PE=1 SV=2 - [ZA2G_HUMAN]	3.36	1	1	1	1	298	34.2371	6.04932
Q02413	Desmoglein-1 OS=Homo sapiens OX=9606 GN=DSG1 PE=1 SV=2 - [DSG1_HUMAN]	3.34	1	2	2	3	1049	113.676	5.03369
C9JZ65	Serpin B4 (Fragment) OS=Homo sapiens OX=9606 GN=SERPINB4 PE=1 SV=1 - [C9JZ65_HUMAN]	3.32	10	1	1	1	211	24.3583	6.60986
D7RXV9	DING protein p38 OS=Homo sapiens OX=9606 PE=4 SV=1 - [D7RXV9_HUMAN]	3.3	1	1	1	1	364	36.8744	8.11865
Q9NVV9	THAP domain-containing protein 1 OS=Homo sapiens OX=9606 GN=THAP1 PE=1 SV=1 - [THAP1_HUMAN]	3.29	1	1	1	1	213	24.9277	8.35303
A0A0S2Z495	Junction plakoglobin isoform 2 (Fragment) OS=Homo sapiens OX=9606 GN=JUP PE=2 SV=1 - [A0A0S2Z495_HUMAN]	3.29	3	1	1	1	334	37.1165	5.05908
Q86TW7	Dihydrolipoamide acetyltransferase component of pyruvate dehydrogenase complex (Fragment) OS=Homo sapiens OX=9606 GN=DLST PE=2 SV=1 - [Q86TW7_HUMAN]	3.19	4	1	1	2	251	26.8682	10.0815
P15924	Desmoplakin OS=Homo sapiens OX=9606 GN=DSP PE=1 SV=3 - [DESP_HUMAN]	3.1	5	9	9	11	2871	331.569	6.81494
Q8N274	cDNA FLJ33834 fis, clone CTONG2004264, moderately similar to NEUROBLAST DIFFERENTIATION ASSOCIATED PROTEIN AHNAK OS=Homo sapiens OX=9606 PE=2 SV=1 - [Q8N274_HUMAN]	3.03	3	1	1	1	791	85.9965	6.04932
D3DVC4	Nestin, isoform CRA_c OS=Homo sapiens OX=9606 GN=NES PE=3 SV=1 - [D3DVC4_HUMAN]	3.02	4	5	5	5	1621	177.32	4.36084
Q9NQX4	Unconventional myosin-Vc OS=Homo sapiens OX=9606 GN=MYO5C PE=1 SV=2 - [MYO5C_HUMAN]	2.99	5	1	5	5	1742	202.682	7.7085
B4DSK8	cDNA FLJ53515, highly similar to Pogo transposable element with ZNF domain OS=Homo sapiens OX=9606 PE=2 SV=1 - [B4DSK8_HUMAN]	2.98	2	2	2	2	772	86.0026	7.23975
B4DSC8	cDNA FLJ53181, highly similar to Probable global transcription activator SNF2L2 (Fragment) OS=Homo sapiens OX=9606 PE=2 SV=1 - [B4DSC8_HUMAN]	2.94	33	2	2	2	715	83.4013	8.5874
B4DTC0	cDNA FLJ53096, highly similar to Collagen alpha-2(V) chain OS=Homo sapiens OX=9606 PE=2 SV=1 - [B4DTC0_HUMAN]	2.76	5	1	1	1	362	39.9674	4.97021
P07814	Bifunctional glutamate/proline--tRNA ligase OS=Homo sapiens OX=9606 GN=EPRS PE=1 SV=5 - [SYEP_HUMAN]	2.45	6	4	4	4	1512	170.483	7.32764
Q9H072	Uncharacterized protein DKFZp586J151 OS=Homo sapiens OX=9606 GN=DKFZp586J151 PE=2 SV=1 - [Q9H072_HUMAN]	2.44	2	1	1	1	533	58.0592	8.6167
Q14BN3	PKP1 protein OS=Homo sapiens OX=9606 GN=PKP1 PE=2 SV=1 - [Q14BN3_HUMAN]	2.4	3	1	1	1	334	36.789	8.55811
B4E395	cDNA FLJ54252, highly similar to Argininosuccinate synthase OS=Homo sapiens OX=9606 PE=2 SV=1 - [B4E395_HUMAN]	2.37	3	1	1	1	295	32.7577	8.74854
B4E2E5	cDNA FLJ56289, highly similar to Homo sapiens sperm specific antigen 2 (SSFA2), mRNA OS=Homo sapiens OX=9606 PE=2 SV=1 - [B4E2E5_HUMAN]	2.12	8	2	2	2	1084	119.133	5.33838
B4E0E1	Poly [ADP-ribose] polymerase OS=Homo sapiens OX=9606 PE=2 SV=1 - [B4E0E1_HUMAN]	2.11	5	2	2	2	993	111.056	8.86572
Q6E0U4	Dermokine OS=Homo sapiens OX=9606 GN=DMKN PE=1 SV=3 - [DMKN_HUMAN]	2.1	1	1	1	1	476	47.0541	7.28369
D6RHC4	Ankyrin repeat and KH domain-containing protein 1 (Fragment) OS=Homo sapiens OX=9606 GN=ANKHD1 PE=1 SV=1 - [D6RHC4_HUMAN]	1.9	4	1	1	1	368	37.5012	4.48779
Q9HB00	Desmocollin 1, isoform CRA_b OS=Homo sapiens OX=9606 GN=DSC1 PE=4 SV=1 - [Q9HB00_HUMAN]	1.79	2	1	1	1	840	93.776	5.52881
A4LAA3	Alpha thalassemia/mental retardation syndrome X-linked OS=Homo sapiens OX=9606 GN=ATRX PE=4 SV=1 - [A4LAA3_HUMAN]	1.73	9	4	4	4	2492	282.412	6.55127
Q5T749	Keratinocyte proline-rich protein OS=Homo sapiens OX=9606 GN=KPRP PE=1 SV=1 - [KPRP_HUMAN]	1.73	1	1	1	1	579	64.0932	8.26514
A0PJ47	SAFB2 protein (Fragment) OS=Homo sapiens OX=9606 GN=SAFB2 PE=2 SV=1 - [A0PJ47_HUMAN]	1.71	9	1	1	1	526	56.8839	4.79248
Q58F26	DHX9 protein (Fragment) OS=Homo sapiens OX=9606 GN=DHX9 PE=2 SV=1 - [Q58F26_HUMAN]	1.68	3	1	1	1	596	67.0639	5.71924
Q5D862	Filaggrin-2 OS=Homo sapiens OX=9606 GN=FLG2 PE=1 SV=1 - [FILA2_HUMAN]	1.67	1	4	4	5	2391	247.928	8.30908
A0A494C1D7	Dystonin (Fragment) OS=Homo sapiens OX=9606 GN=DST PE=1 SV=1 - [A0A494C1D7_HUMAN]	1.59	8	4	4	4	2383	272.87	5.66846
Q6P2Q9	Pre-mRNA-processing-splicing factor 8 OS=Homo sapiens OX=9606 GN=PRPF8 PE=1 SV=2 - [PRP8_HUMAN]	1.54	5	4	4	4	2335	273.427	8.83643
B7Z5S1	cDNA FLJ61699, highly similar to Homo sapiens androgen-induced proliferation inhibitor (APRIN), transcript variant 1, mRNA OS=Homo sapiens OX=9606 PE=2 SV=1 - [B7Z5S1_HUMAN]	1.54	2	2	2	2	1302	148.645	8.06006
Q96HC0	COL5A1 protein OS=Homo sapiens OX=9606 PE=2 SV=3 - [Q96HC0_HUMAN]	1.52	4	1	1	1	591	59.0216	4.99561
A0A3B3IS32	Mucosa-associated lymphoid tissue lymphoma translocation protein 1 OS=Homo sapiens OX=9606 GN=MALT1 PE=1 SV=1 - [A0A3B3IS32_HUMAN]	1.5	3	1	1	1	468	52.7297	5.5415
A0A590UJS4	Nipped-B protein OS=Homo sapiens OX=9606 GN=NIPBL PE=1 SV=1 - [A0A590UJS4_HUMAN]	1.4	5	4	4	4	2649	298.696	7.98682
Q9ULI0	ATPase family AAA domain-containing protein 2B OS=Homo sapiens OX=9606 GN=ATAD2B PE=1 SV=3 - [ATD2B_HUMAN]	1.37	3	1	2	2	1458	164.811	6.80029
O94880	PHD finger protein 14 OS=Homo sapiens OX=9606 GN=PHF14 PE=1 SV=2 - [PHF14_HUMAN]	1.35	2	1	1	1	888	99.9905	5.32568
A0A024R889	Spectrin, alpha, non-erythrocytic 1 (Alpha-fodrin), isoform CRA_g OS=Homo sapiens OX=9606 GN=SPTAN1 PE=4 SV=1 - [A0A024R889_HUMAN]	1.22	8	3	3	4	2452	282.076	5.33838
A6H8W6	SIPA1L1 protein OS=Homo sapiens OX=9606 GN=SIPA1L1 PE=2 SV=1 - [A6H8W6_HUMAN]	1.16	5	2	2	2	1803	199.843	8.19189
D3DS96	Bromodomain adjacent to zinc finger domain, 1A, isoform CRA_c OS=Homo sapiens OX=9606 GN=BAZ1A PE=4 SV=1 - [D3DS96_HUMAN]	1.16	5	2	2	2	1555	178.463	6.63916
Q8N7L7	cDNA FLJ40893 fis, clone UTERU2001607 OS=Homo sapiens OX=9606 PE=2 SV=1 - [Q8N7L7_HUMAN]	1.11	6	1	1	1	897	101.51	6.07471
Q5R207	Carbamoylphosphate synthetase I OS=Homo sapiens OX=9606 GN=CPS1 PE=2 SV=1 - [Q5R207_HUMAN]	1.07	7	1	1	1	932	102.082	7.31299
Q9ULE4	Protein FAM184B OS=Homo sapiens OX=9606 GN=FAM184B PE=2 SV=3 - [F184B_HUMAN]	1.04	1	1	1	1	1060	120.969	6.17627
A0A590UK22	Unconventional myosin-VI (Fragment) OS=Homo sapiens OX=9606 GN=MYO6 PE=1 SV=1 - [A0A590UK22_HUMAN]	1.03	10	1	1	1	878	100.381	8.55811
B4E1W8	cDNA FLJ60213, highly similar to Tenascin OS=Homo sapiens OX=9606 PE=2 SV=1 - [B4E1W8_HUMAN]	1.02	9	1	1	1	1080	118.345	4.88135
A8K8U7	cDNA FLJ78640, highly similar to Homo sapiens TSPY-like 2 (TSPYL2), mRNA OS=Homo sapiens OX=9606 PE=2 SV=1 - [A8K8U7_HUMAN]	1.01	2	1	1	1	693	79.3598	4.57666
Q05707	Collagen alpha-1(XIV) chain OS=Homo sapiens OX=9606 GN=COL14A1 PE=1 SV=3 - [COEA1_HUMAN]	1	5	2	2	2	1796	193.394	5.30029
Q9H6H8	Histone-lysine N-methyltransferase OS=Homo sapiens OX=9606 PE=2 SV=1 - [Q9H6H8_HUMAN]	1	10	1	1	1	699	75.068	8.98291
H0YBJ4	Matrilin-2 (Fragment) OS=Homo sapiens OX=9606 GN=MATN2 PE=1 SV=1 - [H0YBJ4_HUMAN]	0.97	1	1	1	2	720	80.5145	6.1001
P46013	Proliferation marker protein Ki-67 OS=Homo sapiens OX=9606 GN=MKI67 PE=1 SV=2 - [KI67_HUMAN]	0.92	1	2	2	2	3256	358.474	9.45166
Q6LAN8	Collagen type I alpha 1 (Fragment) OS=Homo sapiens OX=9606 GN=COL1A1 PE=4 SV=1 - [Q6LAN8_HUMAN]	0.84	3	1	1	1	1069	97.3864	5.56689
Q96T23	Remodeling and spacing factor 1 OS=Homo sapiens OX=9606 GN=RSF1 PE=1 SV=2 - [RSF1_HUMAN]	0.69	1	1	1	1	1441	163.72	5.0083
F2Z2E2	Ras GTPase-activating-like protein IQGAP3 OS=Homo sapiens OX=9606 GN=IQGAP3 PE=1 SV=1 - [F2Z2E2_HUMAN]	0.57	3	1	1	1	1588	179.372	7.66455
Q6ZMW3	Echinoderm microtubule-associated protein-like 6 OS=Homo sapiens OX=9606 GN=EML6 PE=2 SV=2 - [EMAL6_HUMAN]	0.46	1	1	1	1	1958	217.761	7.44482
Q53SY7	Uncharacterized protein CAD (Fragment) OS=Homo sapiens OX=9606 GN=CAD PE=3 SV=1 - [Q53SY7_HUMAN]	0.42	3	1	1	1	2151	235.029	6.59521
